# Supplementary material for: Accelerated atherogenesis in completely ligated common carotid artery of apolipoprotein E-deficient mice
Source: Oncotarget. 2017 Nov 25;8(66):110289–99. doi: 10.18632/oncotarget.22685 (PMC5746382; doi:10.18632/oncotarget.22685)
Supplement: Supplementary file 2 [file oncotarget-08-110289-s002.xlsx]

## Sheet: Original data
Morphometric measurement of left ligated and right control carotid arteries											Ligated artery					Contralateral artery
Animal Number	Slices	Sex	Date of birth	Date of wean	Weight	Diet	Ligation time	Age(week)	Sacrify time	Time point	External A.	Internal A.	Luminal A.	Media area	Lesion	Right side External A.	Right side Internal A.	Right side Media area
7712-20	19	M	2016-11-21	2016-12-19	17.62	Chow	2017-01-04	6	2017-02-01	4weeks	18024.2	7858.92	4595.79	10165.2	3263.13	14819.2	4636.1	10183.1
7712-20	31										57876.9	36883.5	7962.78	20993.5	28920.7	25037.2	9813.57	15223.7
7712-20	43										107899	81798.7	16145.9	26100.5	65652.9	26599.4	11241.8	15357.6
7719-22	12	F	2016-11-27	2016-12-25	18.25	Chow	2017-01-10	6	2017-02-07	4weeks	49693.9	35847.7	17020.6	13846.2	18827.1	30934.9	12858.8	18076.1
7719-22	26										140000	91521.5	5924.66	48478.6	85596.8	30084.8	15085.4	14999.3
7719-22	34										58382.5	33562	18099.8	24820.5	15462.2	30211.8	16278.4	13933.4
7719-23	15	F	2016-11-27	2016-12-25	18.53	Chow	2017-01-10	6	2017-02-07	4weeks	53210.7	33835.9	14060.8	19374.8	19775.1	23387	9913.4	13473.6
7719-23	25										173876	104253	11355.6	69623.1	92897.5	48263	32069.8	16193.3
7719-23	37										214137	64626.6	11401.9	149511	53224.7	100267	86177	14090
7719-24	10	F	2016-11-27	2016-12-25	18.99	Chow	2017-01-10	6	2017-02-07	4weeks	65721.2	38372.4	32287.9	27348.8	6084.49	64776	45305.1	19470.9
7719-24	25										144394	53692.1	15440.4	90701.7	38251.7	110026	92304.5	17721.6
7719-24	35										86392.1	51774.2	14206.1	34617.9	37568.1	41889	19836.8	22052.3
7719-25	12	F	2016-11-27	2016-12-25	17.64	Chow	2017-01-10	6	2017-02-07	4weeks	33798.7	19345.9	7395.33	14452.8	11950.6
7719-25	23										28807.3	14674.9	14674.9	14132.4	0	24952.1	8819.29	16132.8
7719-25	32										29569.5	14526	14526	15043.4	0	156736	121644	35092.1
7719-26	11	M	2016-11-27	2016-12-25	23.15	Chow	2017-01-10	6	2017-02-07	4weeks	39903.8	21870.8	16765	18032.9	5105.85
7719-26	23										48355.5	24761.9	21037.1	23593.6	3724.81
7719-26	34										44206.2	27711.8	27711.8	16494.4	0	30838.3	13706.5	17131.8
7719-27	14	M	2016-11-27	2016-12-25	20.41	Chow	2017-01-10	6	2017-02-07	4weeks	108684	54900.7	793.91	53783.2	54106.8	20410.1	6854.92	13555.2
7719-27	25										69548.4	32357.6	10011.1	37190.8	22346.5	35806.4	19601.8	16204.7
7719-27	31										58551.1	28326.9	18543	30224.2	9783.93	61713.2	46733.8	14979.4
7719-29	15	M	2016-12-11	2017-01-19	15.96	Chow	2017-01-10	4	2017-02-07	4weeks	83104.4	58455.8	28807.8	24648.6	29648
7719-29	27										129376	80361	26909.6	49015.2	53451.4	22714.8	6944.08	15770.7
7719-29	29										142400	84644.3	31345.1	57756.2	53299.2
7728-LRC	1-6	F	2016-12-23	2017-01-21	17.74	Chow	2017-02-13	8	2017-02-20	1week	77094	56454	56454	20640	0
7728-LRC	3-4										115753	66188	53131	49565	13057
7728-LRC	5-3										124543	68168	67046	56375	1122
7728-NO	1-8	f	2016-12-23	2017-01-21	20.48	Chow	2017-02-13	8	2017-02-27	2weeks	79785	51704	32765	28081	18939	79586	53146	26440
7728-NO	2-7										50347	26740	18202	23607	8538	53052	35298	17754
7728-NO	3-4										56967	31300	22078	25667	9222	67014	47419	19595
7737-30	1-4	M	2016-12-13	2017-01-21	33.25	Western	2017-01-21	5	2017-02-18	4weeks	126384	98075	17861	28309	80214
7737-30	2-4										155021	102132	50262	52889	51870
7737-30	3-3										216490	127506	16522	88984	110984
7737-31	2-1	M	2016-12-13	2017-01-21	32.65	Western	2017-01-21	5	2017-02-18	4weeks	125119	90110	50624	35009	39486	43829	31157	12672
7737-31	3-1										220848	184068	39540	36780	144528	53856	37126	16730
7737-31	4-1										266377	207169	24739	59208	182430
7737-32	5	M	2016-12-13	2017-01-21	26.89	Western	2017-01-21	5	2017-02-18	4weeks	107636	93251	6641	14385	86610	30629	17847	12782
7737-32	17										112098	95786	12419	16312	83367	24979	10628	14351
7737-32	25										156691	108166	4993	48525	103173	28727	15570	13157
7737-33	5	M	2016-12-13	2017-01-21	26.54	Western	2017-01-21	5	2017-02-18	4weeks	158027	139002	10389	19025	128613	61194	45860	15334
7737-33	15										84015	63356	53295	20659	10061	74954	56542	18412
7737-33	25										300748	265534	4603	35214	260931
7737-34	5	M	2016-12-13	2017-01-21	30.24	Western	2017-01-21	5	2017-02-18	4weeks	178695	154221	29779	24474	124442
7737-34	15										128426	103361	35929	25065	67432	47211	35762	11449
7737-34	25										272819	236078	15420	36741	220658	33589	17575	16014
7738LC	2-1	M	2016-12-22	2017-01-12	25.28	Western	2017-02-06	6	2017-02-21	2weeks	121435	88091	68084	33344	20007	51948	36417	15531
7738LC	2-8										164279	120367	69792	43912	50575	84560	66078	18482
7738LC	3-8										183298	150781	125292	32517	25489	98834	74958	23876
7738LRC	1-9	M	2016-12-22	2017-01-12	23.75	Western	2017-02-06	6	2017-02-23	2weeks	36994	24393	5417	12601	18976
7738LRC	2-5										31230	18669	15979	12561	2690
7738LRC	3-3										30504	16173	16173	14331	0
7738RC	1-1	M	2016-12-22	2017-01-12	22.5	Western	2017-02-06	6	2017-02-23	2weeks	57083	43181	4246	13902	38935	69202	47101	22101
7738RC	1-5										42963	30059	20943	12904	9116	49731	31948	17783
7738RC	2-5										26515	15535	15535	10980	0	45053	29840	15213
7754A-1W	1-5	M	2017-01-12	2017-02-06	17.3	Western	2017-02-13	4	2017-02-20	1week	97317	82830	80640	14487	2190
7754A-1W	2-5										103279	89995	87447	13284	2548	73198	57279	15919
7754A-1W	3-2										50394	36588	23562	13806	13026	57709	43435	14274
7754B-1W	1-5	F	2017-01-12	2017-02-06	14.02	Western	2017-02-13	4	2017-02-20	1week	31854	19114	19114	12740	0	57663	46250	11413
7754B-1W	2-5										41185	29197	28510	11988	687	38369	25216	13153
7754B-1W	3-5										35093	22073	22073	13020	0	26362	11392	14970
7765LRC	1-11	M	2017-01-27	2017-02-21	23	Chow	2017-03-14	7	2017-03-28	2weeks	80536	55984	44835	24552	11149
7765LRC	2-7										89776	63168	57507	26608	5661
7765LRC	3-4										163512	112290	112000	51222	290	34569	15593	18976
7765NO	1-5	M	2017-01-27	2017-02-21	25.5	Chow	2017-03-14	7	2017-03-21	1week	34697	17179	17179	17518	0			0
7765NO	2-2										37725	20199	20199	17526	0	58726	44332	14394
7765NO	3-5										77966	44261	41844	33705	2417	55670	38850	16820
7789-LRC	1-4	M	2017-02-26	2017-03-20	13.16	Chow	2017-03-23	4	2017-03-30	1week	30561	18754	18754	11807	0	81756	63319	18437
7789-LRC	2-2										26189	12605	10647	13584	1958	55667	40637	15030
7789-LRC	3-4										82102	66601	66601	15501	0
7789-NO	1-10	M	2017-02-26	2017-03-20	13	Chow	2017-03-23	4	2017-04-07	2weeks	45336	26256	24937	19080	1319	29620	19320	10300
7789-NO	1-5										58621	39416	22284	19205	17132
7789-NO	2-5										29458	15816	15816	13642	0	83980	61872	22108
7790-NO	1-5	F	2017-02-26	2017-03-20	12.04	Chow	2017-03-23	4	2017-03-30	1week	29123	13992	13992	15131	0
7790-NO	1-10										44178	27538	26082	16640	1456
7790-NO	1-15										27048	13448	13448	13600	0
7795LRC	5	M	2017-03-02	2017-03-23	21.6	Western	2017-04-03	4	2017-04-10	1week	38704	21285	19736	17419	1549	33018	18686	14332
7795LRC	15										94030	66573	45577	27457	20996	27436	13866	13570
7795LRC	24										93954	66187	51766	27767	14421
7795NO	3	M	2017-03-02	2017-03-23	19.2	Western	2017-04-03	4	2017-04-17	2weeks	120646	105580	10284	15066	95296	50097	28887	21210
7795NO	14										43644	29850	2531	13794	27319	57182	42484	14698
7795NO	23										41582	28528	5279	13054	23249	81379	66764	14615
7796LP	1-5	F	2017-03-01	2017-03-23	10.6	Chow	2017-03-27	4	2017-04-10	2weeks	27911	12808	12808	15103	0	30969	15486	15483
7796LP	2-5										77259	45150	37559	32109	7591	50571	34048	16523
7796LP	2-11										67903	45635	40002	22268	5633	66603	50870	15733
7796LRC	1	F	2017-03-01	2017-03-23	11.22	Chow	2017-03-27	4	2017-04-03	1week	44809	23599	23599	21210	0
7796LRC	5										16897	6637	6637	10260	0	69914	56766	13148
7796LRC	8										17960	8165	8165	9795	0	49491	37175	12316
7796NO	5	F	2017-03-01	2017-03-23	12.83	Chow	2017-03-27	4	2017-04-07	2weeks	58026	42261	34538	15765	7723	64722	51658	13064
7796NO	9										37874	23817	20849	14057	2968	64688	50824	13864
7796NO	12										33016	23281	23281	9735	0	47965	36049	11916

## Sheet: Lipid
Plasma lipid analysis
Animal Number	Slices	Sex	Date of birth	Date of wean	Weight	Diet	Ligation time	Age(week)	Sacrify time	Time point	Total Cholesterol	Triglyceride ?	HDL	Non-HDL
7719-22	12	F	2016-11-27	2016-12-25	18.25	Chow	2017-01-10	6	2017-02-07	4weeks	399.325	203.981	52.167	347.158
7719-23	15	F	2016-11-27	2016-12-25	18.53	Chow	2017-01-10	6	2017-02-07	4weeks	429.467	204.237	22.65	406.817
7719-24	10	F	2016-11-27	2016-12-25	18.99	Chow	2017-01-10	6	2017-02-07	4weeks	467.689	210.082	18.75	448.939
7719-25	12	F	2016-11-27	2016-12-25	17.64	Chow	2017-01-10	6	2017-02-07	4weeks	288.842	152.838	18.378	270.464
7728-NO	1-8	f	2016-12-23	2017-01-21	20.48	Chow	2017-02-13	8	2017-02-27	2weeks	377.606	199.777	11.88	365.726
7796LP	1-5	F	2017-03-01	2017-03-23	10.6	Chow	2017-03-27	4	2017-04-10	2weeks	199.734	95.415	5.94	193.794
7796NO	5	F	2017-03-01	2017-03-23	12.83	Chow	2017-03-27	4	2017-04-07	2weeks	339.957	188.036	7.239	332.718
Average											357.517	179.195	19.572	337.945
SE											34.2909	15.7442	5.91831	32.1011
7719-26	11	M	2016-11-27	2016-12-25	23.15	Chow	2017-01-10	6	2017-02-07	4weeks	371.246	196.418	7.053	364.193
7719-27	14	M	2016-11-27	2016-12-25	20.41	Chow	2017-01-10	6	2017-02-07	4weeks	364.369	196.393	12.438	351.931
7789-NO	1-10	M	2017-02-26	2017-03-20	13	Chow	2017-03-23	4	2017-04-07	2weeks	188.674	85.315	4.641	184.033
Average											308.096	159.375	8.044	267.154
SE											59.7442	37.0302	2.3047	58.1176
7737-30	1-4	M	2016-12-13	2017-01-21	33.25	Western	2017-01-21	5	2017-02-18	4weeks	780.741	127.177	2.97	777.771
7737-31	2-1	M	2016-12-13	2017-01-21	32.65	Western	2017-01-21	5	2017-02-18	4weeks	785.04	130.869	13.551	771.489
7737-32	5	M	2016-12-13	2017-01-21	26.89	Western	2017-01-21	5	2017-02-18	4weeks	610.719	97.286	8.541	602.178
7737-33	5	M	2016-12-13	2017-01-21	26.54	Western	2017-01-21	5	2017-02-18	4weeks	1019.01	198.213	4.641	1014.37
7737-34	5	M	2016-12-13	2017-01-21	30.24	Western	2017-01-21	5	2017-02-18	4weeks	1096.2	189.702	11.511	1084.69
Average											858.343	148.649	8.2428	850.1
SE											88.064	19.4387	1.99653	88.0043
7738LRC	1-9	M	2016-12-22	2017-01-12	23.75	Western	2017-02-06	6	2017-02-23	2weeks	1209.15	209.108	6.312	1202.84
7738RC	1-1	M	2016-12-22	2017-01-12	22.5	Western	2017-02-06	6	2017-02-23	2weeks	1320.2	227.155	8.91	1311.29
7795NO	3	M	2017-03-02	2017-03-23	19.2	Western	2017-04-03	4	2017-04-17	2weeks	1249.03	215.953	6.126	1242.91
Average											1259.46	217.405	7.116	1252.35
SE											32.4807	5.26009	0.898606	31.6631
											Total Chol	HDL	Non-HDL	Triglyceride
										Chow	308.096	8.044	275.959	159.375
										Western	858.343	8.2428	850.1	148.649
											Total Cholesterol	HDL	Non-HDL	Triglyceride ?
										Chow	59.7442	37.0302	2.3047	58.1176
										Western	88.064	19.4387	1.99653	88.0043

## Sheet: Lesion
Intimal lesion sizes in ligated artery											Ligated artery					Contralateral artery				Average_ligated					Average_control
Animal Number	Slices	Sex	Date of birth	Date of wean	Weight	Diet	Ligation time	Age(week)	Sacrify time	Time point	External A.	Internal A.	Luminal A.	Media area	Lesion	Right side External A.	Right side Internal A.	Right side Media area		External A.	Internal A.	Luminal A.	Media area	Lesion	Right side External A.	Right side Internal A.	Right side Media area
7712-20	19	M	2016-11-21	2016-12-19	17.62	Chow	2017-01-04	6	2017-02-01	4weeks	18024.2	7858.92	4595.79	10165.2	3263.13	14819.2	4636.1	10183.1		61266.8	42180.4	9568.14	19086.4	32612.2	22152	8563.82	13588.1
7712-20	31										57876.9	36883.5	7962.78	20993.5	28920.7	25037.2	9813.57	15223.7
7712-20	43										107899	81798.7	16145.9	26100.5	65652.9	26599.4	11241.8	15357.6
7719-22	12	F	2016-11-27	2016-12-25	18.25	Chow	2017-01-10	6	2017-02-07	4weeks	49693.9	35847.7	17020.6	13846.2	18827.1	30934.9	12858.8	18076.1		82692.1	53643.7	13681.7	29048.4	39962	30410.5	14740.9	15669.6
7719-22	26										140000	91521.5	5924.66	48478.6	85596.8	30084.8	15085.4	14999.3
7719-22	34										58382.5	33562	18099.8	24820.5	15462.2	30211.8	16278.4	13933.4
7719-23	15	F	2016-11-27	2016-12-25	18.53	Chow	2017-01-10	6	2017-02-07	4weeks	53210.7	33835.9	14060.8	19374.8	19775.1	23387	9913.4	13473.6		147075	67571.9	12272.8	79502.8	55299.1	57305.7	42720	14585.6
7719-23	25										173876	104253	11355.6	69623.1	92897.5	48263	32069.8	16193.3
7719-23	37										214137	64626.6	11401.9	149511	53224.7	100267	86177	14090
7719-24	10	F	2016-11-27	2016-12-25	18.99	Chow	2017-01-10	6	2017-02-07	4weeks	65721.2	38372.4	32287.9	27348.8	6084.49	64776	45305.1	19470.9		98835.7	47946.2	20644.8	50889.5	27301.4	72230.3	52482.1	19748.2
7719-24	25										144394	53692.1	15440.4	90701.7	38251.7	110026	92304.5	17721.6
7719-24	35										86392.1	51774.2	14206.1	34617.9	37568.1	41889	19836.8	22052.3
7719-25	12	F	2016-11-27	2016-12-25	17.64	Chow	2017-01-10	6	2017-02-07	4weeks	33798.7	19345.9	7395.33	14452.8	11950.6					30725.2	16182.3	12198.8	14542.9	3983.52	90844.1	65231.6	25612.4
7719-25	23										28807.3	14674.9	14674.9	14132.4	0	24952.1	8819.29	16132.8
7719-25	32										29569.5	14526	14526	15043.4	0	156736	121644	35092.1
7719-26	11	M	2016-11-27	2016-12-25	23.15	Chow	2017-01-10	6	2017-02-07	4weeks	39903.8	21870.8	16765	18032.9	5105.85					44155.2	24781.5	21838	19373.6	2943.55	30838.3	13706.5	17131.8
7719-26	23										48355.5	24761.9	21037.1	23593.6	3724.81
7719-26	34										44206.2	27711.8	27711.8	16494.4	0	30838.3	13706.5	17131.8
7719-27	14	M	2016-11-27	2016-12-25	20.41	Chow	2017-01-10	6	2017-02-07	4weeks	108684	54900.7	793.91	53783.2	54106.8	20410.1	6854.92	13555.2		78927.8	38528.4	9782.67	40399.4	28745.8	39309.9	24396.8	14913.1
7719-27	25										69548.4	32357.6	10011.1	37190.8	22346.5	35806.4	19601.8	16204.7
7719-27	31										58551.1	28326.9	18543	30224.2	9783.93	61713.2	46733.8	14979.4
7719-29	15	M	2016-12-11	2017-01-19	15.96	Chow	2017-01-10	4	2017-02-07	4weeks	83104.4	58455.8	28807.8	24648.6	29648					118294	74487	29020.8	43806.7	45466.2	22714.8	6944.08	15770.7
7719-29	27										129376	80361	26909.6	49015.2	53451.4	22714.8	6944.08	15770.7
7719-29	29										142400	84644.3	31345.1	57756.2	53299.2
7728-LRC	1-6	F	2016-12-23	2017-01-21	17.74	Chow	2017-02-13	8	2017-02-20	1week	77094	56454	56454	20640	0					105797	63603.3	58877	42193.3	4726.33
7728-LRC	3-4										115753	66188	53131	49565	13057
7728-LRC	5-3										124543	68168	67046	56375	1122
7728-NO	1-8	f	2016-12-23	2017-01-21	20.48	Chow	2017-02-13	8	2017-02-27	2weeks	79785	51704	32765	28081	18939	79586	53146	26440		62366.3	36581.3	24348.3	25785	12233	66550.7	45287.7	21263
7728-NO	2-7										50347	26740	18202	23607	8538	53052	35298	17754
7728-NO	3-4										56967	31300	22078	25667	9222	67014	47419	19595
7737-30	1-4	M	2016-12-13	2017-01-21	33.25	Western	2017-01-21	5	2017-02-18	4weeks	126384	98075	17861	28309	80214					165965	109238	28215	56727.3	81022.7
7737-30	2-4										155021	102132	50262	52889	51870
7737-30	3-3										216490	127506	16522	88984	110984
7737-31	2-1	M	2016-12-13	2017-01-21	32.65	Western	2017-01-21	5	2017-02-18	4weeks	125119	90110	50624	35009	39486	43829	31157	12672		204115	160449	38301	43665.7	122148	48842.5	34141.5	14701
7737-31	3-1										220848	184068	39540	36780	144528	53856	37126	16730
7737-31	4-1										266377	207169	24739	59208	182430
7737-32	5	M	2016-12-13	2017-01-21	26.89	Western	2017-01-21	5	2017-02-18	4weeks	107636	93251	6641	14385	86610	30629	17847	12782		125475	99067.7	8017.67	26407.3	91050	28111.7	14681.7	13430
7737-32	17										112098	95786	12419	16312	83367	24979	10628	14351
7737-32	25										156691	108166	4993	48525	103173	28727	15570	13157
7737-33	5	M	2016-12-13	2017-01-21	26.54	Western	2017-01-21	5	2017-02-18	4weeks	158027	139002	10389	19025	128613	61194	45860	15334		180930	155964	22762.3	24966	133202	68074	51201	16873
7737-33	15										84015	63356	53295	20659	10061	74954	56542	18412
7737-33	25										300748	265534	4603	35214	260931
7737-34	5	M	2016-12-13	2017-01-21	30.24	Western	2017-01-21	5	2017-02-18	4weeks	178695	154221	29779	24474	124442					193313	164553	27042.7	28760	137511	40400	26668.5	13731.5
7737-34	15										128426	103361	35929	25065	67432	47211	35762	11449
7737-34	25										272819	236078	15420	36741	220658	33589	17575	16014
7738LC	2-1	M	2016-12-22	2017-01-12	25.28	Western	2017-02-06	6	2017-02-21	2weeks	121435	88091	68084	33344	20007	51948	36417	15531		156337	119746	87722.7	36591	32023.7	78447.3	59151	19296.3
7738LC	2-8										164279	120367	69792	43912	50575	84560	66078	18482
7738LC	3-8										183298	150781	125292	32517	25489	98834	74958	23876
7738LRC	1-9	M	2016-12-22	2017-01-12	23.75	Western	2017-02-06	6	2017-02-23	2weeks	36994	24393	5417	12601	18976					32909.3	19745	12523	13164.3	7222
7738LRC	2-5										31230	18669	15979	12561	2690
7738LRC	3-3										30504	16173	16173	14331	0
7738RC	1-1	M	2016-12-22	2017-01-12	22.5	Western	2017-02-06	6	2017-02-23	2weeks	57083	43181	4246	13902	38935	69202	47101	22101		42187	29591.7	13574.7	12595.3	16017	54662	36296.3	18365.7
7738RC	1-5										42963	30059	20943	12904	9116	49731	31948	17783
7738RC	2-5										26515	15535	15535	10980	0	45053	29840	15213
7754A-1W	1-5	M	2017-01-12	2017-02-06	17.3	Western	2017-02-13	4	2017-02-20	1week	97317	82830	80640	14487	2190					83663.3	69804.3	63883	13859	5921.33	65453.5	50357	15096.5
7754A-1W	2-5										103279	89995	87447	13284	2548	73198	57279	15919
7754A-1W	3-2										50394	36588	23562	13806	13026	57709	43435	14274
7754B-1W	1-5	F	2017-01-12	2017-02-06	14.02	Western	2017-02-13	4	2017-02-20	1week	31854	19114	19114	12740	0	57663	46250	11413		36044	23461.3	23232.3	12582.7	229	40798	27619.3	13178.7
7754B-1W	2-5										41185	29197	28510	11988	687	38369	25216	13153
7754B-1W	3-5										35093	22073	22073	13020	0	26362	11392	14970
7765LRC	1-11	M	2017-01-27	2017-02-21	23	Chow	2017-03-14	7	2017-03-28	2weeks	80536	55984	44835	24552	11149					111275	77147.3	71447.3	34127.3	5700	34569	15593	18976
7765LRC	2-7										89776	63168	57507	26608	5661
7765LRC	3-4										163512	112290	112000	51222	290	34569	15593	18976
7765NO	1-5	M	2017-01-27	2017-02-21	25.5	Chow	2017-03-14	7	2017-03-21	1week	34697	17179	17179	17518	0			0		50129.3	27213	26407.3	22916.3	805.667	57198	41591	10404.7
7765NO	2-2										37725	20199	20199	17526	0	58726	44332	14394
7765NO	3-5										77966	44261	41844	33705	2417	55670	38850	16820
7789-LRC	1-4	M	2017-02-26	2017-03-20	13.16	Chow	2017-03-23	4	2017-03-30	1week	30561	18754	18754	11807	0	81756	63319	18437		46284	32653.3	32000.7	13630.7	652.667	68711.5	51978	16733.5
7789-LRC	2-2										26189	12605	10647	13584	1958	55667	40637	15030
7789-LRC	3-4										82102	66601	66601	15501	0
7789-NO	1-10	M	2017-02-26	2017-03-20	13	Chow	2017-03-23	4	2017-04-07	2weeks	45336	26256	24937	19080	1319	29620	19320	10300		44471.7	27162.7	21012.3	17309	6150.33	56800	40596	16204
7789-NO	1-5										58621	39416	22284	19205	17132
7789-NO	2-5										29458	15816	15816	13642	0	83980	61872	22108
7790-NO	1-5	F	2017-02-26	2017-03-20	12.04	Chow	2017-03-23	4	2017-03-30	1week	29123	13992	13992	15131	0					33449.7	18326	17840.7	15123.7	485.333
7790-NO	1-10										44178	27538	26082	16640	1456
7790-NO	1-15										27048	13448	13448	13600	0
7795LRC	5	M	2017-03-02	2017-03-23	21.6	Western	2017-04-03	4	2017-04-10	1week	38704	21285	19736	17419	1549	33018	18686	14332		75562.7	51348.3	39026.3	24214.3	12322	30227	16276	13951
7795LRC	15										94030	66573	45577	27457	20996	27436	13866	13570
7795LRC	24										93954	66187	51766	27767	14421
7795NO	3	M	2017-03-02	2017-03-23	19.2	Western	2017-04-03	4	2017-04-17	2weeks	120646	105580	10284	15066	95296	50097	28887	21210		68624	54652.7	6031.33	13971.3	48621.3	62886	46045	16841
7795NO	14										43644	29850	2531	13794	27319	57182	42484	14698
7795NO	23										41582	28528	5279	13054	23249	81379	66764	14615
7796LP	1-5	F	2017-03-01	2017-03-23	10.6	Chow	2017-03-27	4	2017-04-10	2weeks	27911	12808	12808	15103	0	30969	15486	15483		57691	34531	30123	23160	4408	49381	33468	15913
7796LP	2-5										77259	45150	37559	32109	7591	50571	34048	16523
7796LP	2-11										67903	45635	40002	22268	5633	66603	50870	15733
7796LRC	1	F	2017-03-01	2017-03-23	11.22	Chow	2017-03-27	4	2017-04-03	1week	44809	23599	23599	21210	0					26555.3	12800.3	12800.3	13755	0	59702.5	46970.5	12732
7796LRC	5										16897	6637	6637	10260	0	69914	56766	13148
7796LRC	8										17960	8165	8165	9795	0	49491	37175	12316
7796NO	5	F	2017-03-01	2017-03-23	12.83	Chow	2017-03-27	4	2017-04-07	2weeks	58026	42261	34538	15765	7723	64722	51658	13064		42972	29786.3	26222.7	13185.7	3563.67	59125	46177	12948
7796NO	9										37874	23817	20849	14057	2968	64688	50824	13864
7796NO	12										33016	23281	23281	9735	0	47965	36049	11916

## Sheet: Lesion-summary
Intimal lesion sizes in ligated artery_Summary							Ligated artery					Contralateral artery							chow		western
Animal Number	Slices	Sex	Weight	Diet	Age(week)	Time point	External Area	Internal Area	Luminal Area	Media area	Lesion	External area	Internal area	Media area			Statistical	lesion: chow vs Western	Media: ligation vs control		Media: ligation vs control
7712-20	19	M	17.62	Chow	6	4weeks	61266.8	42180.4	9568.14	19086.4	32612.2	22152	8563.82	13588.1			4W	0.000471229	0.0348329		0.024549
7719-26	11	M	23.15	Chow	6	4weeks	44155.2	24781.5	21838	19373.6	2943.55	30838.3	13706.5	17131.8			2W	0.120185	0.202069		0.88636
7719-27	14	M	20.41	Chow	6	4weeks	78927.8	38528.4	9782.67	40399.4	28745.8	39309.9	24396.8	14913.1			1W	0.299465	0.213315		0.526344
7719-29	15	M	15.96	Chow	4	4weeks	118294	74487	29020.8	43806.7	45466.2	22714.8	6944.08	15770.7
7719-22	12	F	18.25	Chow	6	4weeks	82692.1	53643.7	13681.7	29048.4	39962	30410.5	14740.9	15669.6
7719-23	15	F	18.53	Chow	6	4weeks	147075	67571.9	12272.8	79502.8	55299.1	57305.7	42720	14585.6
7719-24	10	F	18.99	Chow	6	4weeks	98835.7	47946.2	20644.8	50889.5	27301.4	72230.3	52482.1	19748.2
7719-25	12	F	17.64	Chow	6	4weeks	30725.2	16182.3	12198.8	14542.9	3983.52	90844.1	65231.6	25612.4
Average							82746.4	45665.2	16126	37081.2	29539.2	45725.7	28598.2	17127.5
SE							14521	7488.64	2629.55	8152.1	7000.55	9534.93	8346.56	1475.8
7789-NO	1-10	M	13	Chow	4	2weeks	44471.7	27162.7	21012.3	17309	6150.33	56800	40596	16204
7765LRC	1-11	M	23	Chow	7	2weeks	111275	77147.3	71447.3	34127.3	5700	34569	15593	18976
7728-NO	1-8	f	20.48	Chow	8	2weeks	62366.3	36581.3	24348.3	25785	12233	66550.7	45287.7	21263
7796LP	1-5	F	10.6	Chow	4	2weeks	57691	34531	30123	23160	4408	49381	33468	15913
7796NO	5	F	12.83	Chow	4	2weeks	42972	29786.3	26222.7	13185.7	3563.67	59125	46177	12948
Average							63755.1	41041.7	34630.7	22713.4	6411	53285.1	36224.3	17060.8
SE							12451.1	9179.36	9321.12	3604.84	1526.24	5422.03	5628.32	1419.39
7765NO	1-5	M	25.5	Chow	7	1week	50129.3	27213	26407.3	22916.3	805.667	57198	41591	10404.7
7789-LRC	1-4	M	13.16	Chow	4	1week	46284	32653.3	32000.7	13630.7	652.667	68711.5	51978	16733.5
7728-LRC	1-6	F	17.74	Chow	8	1week	105797	63603.3	58877	42193.3	4726.33
7790-NO	1-5	F	12.04	Chow	4	1week	33449.7	18326	17840.7	15123.7	485.333
7796LRC	1	F	11.22	Chow	4	1week	26555.3	12800.3	12800.3	13755	0	59702.5	46970.5	12732
Average							52443	30919.2	29585.2	21523.8	1334	61870.7	46846.5	13290.1
SE							14001.5	8865.32	8042.41	5444.2	858.809	3495.99	2999.11	1848.16
7737-30	1-4	M	33.25	Western	5	4weeks	165965	109238	28215	56727.3	81022.7
7737-31	2-1	M	32.65	Western	5	4weeks	204115	160449	38301	43665.7	122148	48842.5	34141.5	14701
7737-32	5	M	26.89	Western	5	4weeks	125475	99067.7	8017.67	26407.3	91050	28111.7	14681.7	13430
7737-33	5	M	26.54	Western	5	4weeks	180930	155964	22762.3	24966	133202	68074	51201	16873
7737-34	5	M	30.24	Western	5	4weeks	193313	164553	27042.7	28760	137511	40400	26668.5	13731.5
Average							173960	137854	24867.7	36105.3	112987	46357	31673.2	14683.9
SE							13687.9	13918.8	4923.13	6142.13	11395	8397.34	7644.1	778.448
7795NO	3	M	19.2	Western	4	2weeks	68624	54652.7	6031.33	13971.3	48621.3	62886	46045	16841
7738LC	2-1	M	25.28	Western	6	2weeks	156337	119746	87722.7	36591	32023.7	78447.3	59151	19296.3
7738LRC	1-9	M	23.75	Western	6	2weeks	32909.3	19745	12523	13164.3	7222
7738RC	1-1	M	22.5	Western	6	2weeks	42187	29591.7	13574.7	12595.3	16017	54662	36296.3	18365.7
Average							75014.4	55933.9	29962.9	19080.5	25971	65331.8	47164.1	18167.7
SE							28143.6	22504.1	19325.4	5843.65	9129.98	6974.28	6621.26	715.674
7754B-1W	1-5	F	14.02	Western	4	1week	36044	23461.3	23232.3	12582.7	229	40798	27619.3	13178.7
7754A-1W	1-5	M	17.3	Western	4	1week	83663.3	69804.3	63883	13859	5921.33	65453.5	50357	15096.5
7795LRC	5	M	21.6	Western	4	1week	75562.7	51348.3	39026.3	24214.3	12322	30227	16276	13951
Average							65090	48204.7	42047.2	16885.3	6157.44	45492.8	31417.4	14075.4
SE							14710.1	13470.1	11831.6	3682.98	3492.94	10436.4	10019.9	557.113
Animal Number	Slices	Sex	Weight	Diet	Age(week)	Time point	External A.	Internal A.	Luminal A.	Media area	Lesion	Right side External A.	Right side Internal A.	Right side Media area
Average				Chow		4W	82746.4	45665.2	16126	37081.2	29539.2	45725.7	28598.2	17127.5
SE				Chow		4W	14521	7488.64	2629.55	8152.1	7000.55	9534.93	8346.56	1475.8
Average				Chow		2W	63755.1	41041.7	34630.7	22713.4	6411	53285.1	36224.3	17060.8
SE				Chow		2W	12451.1	9179.36	9321.12	3604.84	1526.24	5422.03	5628.32	1419.39
Average				Chow		1W	52443	30919.2	29585.2	21523.8	1334	61870.7	46846.5	13290.1
SE				Chow		1W	14001.5	8865.32	8042.41	5444.2	858.809	3495.99	2999.11	1848.16
Average				Western		4W	173960	137854	24867.7	36105.3	112987	46357	31673.2	14683.9
SE				Western		4W	13687.9	13918.8	4923.13	6142.13	11395	8397.34	7644.1	778.448
Average				Western		2W	75014.4	55933.9	29962.9	19080.5	25971	65331.8	47164.1	18167.7
SE				Western		2W	28143.6	22504.1	19325.4	5843.65	9129.98	6974.28	6621.26	715.674
Average				Western		1W	65090	48204.7	42047.2	16885.3	6157.44	45492.8	31417.4	14075.4
SE				Western		1W	14710.1	13470.1	11831.6	3682.98	3492.94	10436.4	10019.9	557.113
			Lesion		1W	2W	4W		Medial		1W	2W	4W		Control Medial		1W	2W	4W
				Chow	1334	6411	29539.2			Chow	21523.8	22713.4	37081.2			Chow	13290.1	17060.8	17127.5
				Western	6157.44	25971	112987			Western	16885.3	19080.5	36105.3			Western	14075.4	18167.7	14683.9
			SE		1W	2W	4W		SE		1W	2W	4W		SE		1W	2W	4W
				Chow	858.809	1526.24	7000.55			Chow	5444.2	3604.84	8152.1			Chow	1848.16	1419.39	1475.8
				Western	3492.94	9129.98	11395			Western	3682.98	5843.65	6142.13			Western	557.113	715.674	778.448
			External		1W	2W	4W		Internal		1W	2W	4W
				Chow	52443	63755.1	82746.4			Chow	30919.2	41041.7	45665.2
				Western	65090	75014.4	173960			Western	48204.7	55933.9	137854
			SE		1W	2W	4W		SE		1W	2W	4W
				Chow	14001.5	12451.1	14521			Chow	8865.32	9179.36	7488.64
				Western	14710.1	28143.6	13687.9			Western	13470.1	22504.1	13918.8
